# Supplementary material for: Immunoinformatics Design of a Multiepitope Vaccine (MEV) Targeting Streptococcus mutans: A Novel Computational Approach
Source: Pathogens. 2024 Oct 21;13(10):916. doi: 10.3390/pathogens13100916 (PMC11509883; doi:10.3390/pathogens13100916)
Supplement: Supplementary file 1 [file pathogens-13-00916-s001.zip]

Archive with 3 entries (3 files):
- Supplementary file _1.pdf
- Supplementary Tables.pdf
- Supplementary_Figures.pdf
